# Supplementary material for: Development of an Enzyme-Linked Immunosorbent Assay (ELISA) for the Quantification of ARID1A in Tissue Lysates
Source: Cancers (Basel). 2023 Aug 14;15(16):4096. doi: 10.3390/cancers15164096 (PMC10452747; doi:10.3390/cancers15164096)
Supplement: Supplementary file 1 [file cancers-15-04096-s001.zip]

Archive with 11 entries (11 files):
- Figure S1.tiff
- Figure S2.tiff
- Figure S3.tiff
- Figure S4.tiff
- Figure S5.tiff
- Figure S6.tiff
- Figure S7.tiff
- Figure S8.tif
- Figure S9.tif
- Figure S10.tiff
- Supplemental Table S1.pdf
